# Supplementary material for: Metabolic Regulation of Two pksCT Gene Transcripts in Monascus ruber Impacts Citrinin Biosynthesis
Source: J Fungi (Basel). 2023 Dec 7;9(12):1174. doi: 10.3390/jof9121174 (PMC10745002; doi:10.3390/jof9121174)
Supplement: Supplementary file 1 [file jof-09-01174-s001.zip]

Archive with 1 entries (1 files):
- jof-2699604-supplementary.pdf
